# Supplementary material for: The effects of a home-based exercise intervention on elderly patients with knee osteoarthritis: a quasi-experimental study
Source: BMC Musculoskelet Disord. 2019 Apr 9;20:160. doi: 10.1186/s12891-019-2521-4 (PMC6456993; doi:10.1186/s12891-019-2521-4)
Supplement: Supplementary file 2 — Information on the patients enrolled in the study. This file includes the demographic characteristics and all outcomes of the patients enrolled in the study. (XLSX 43 kb) [file 12891_2019_2521_MOESM2_ESM.xlsx]

## Sheet: The demographic characteristics
ID	Group	Community	Age	Height	Body weight	BMI	Ethnic Group	Education level	Marriage Status	Symptom Duration（y）	Number of affected knees	Whether to use a walker	Comorbid conditions:Hypertension	Comorbid conditions:Diabetes	Comorbid conditions:Coronary heart disease	Comorbid conditions:Osteoporosis	Current drug use: Analgesics	Current drug use: Cartilage protection drugs
1101	1	Gan jia kou	80～89	168	62	21.9671	1	4	2	2	1	1	1	2	2	2	2	2
1102	1	Gan jia kou	70～79	166	48	17.4191	1	3	2	18	2	1	2	2	1	2	2	2
1103	1	Gan jia kou	60～69	161	61	23.533	1	1	2	1.5	2	1	2	2	2	2	2	2
1104	1	Gan jia kou	60～69	167	56	20.0796	1	4	2	2	2	1	2	2	2	2	2	2
1105	1	Gan jia kou	70～79	154	67	28.251	1	1	2	4	1	1	1	1	2	2	1	2
1106	1	Gan jia kou	80～89	175	76	24.8163	1	1	2	5	2	1	2	2	2	2	1	2
1108	1	Gan jia kou	80～89	156	65	26.7094	1	2	4	21	2	2	1	2	2	2	1	2
1109	1	Gan jia kou	60～69	160	65	25.3906	1	4	2	9	2	1	2	1	1	2	2	2
1111	1	Gan jia kou	60～69	162	62	23.6244	1	4	2	6.5	2	1	1	2	2	2	2	2
1112	1	Gan jia kou	70～79	157	61	24.7475	1	4	2	1.5	2	1	1	1	2	2	2	2
1113	1	Gan jia kou	60～69	158	70	28.0404	1	2	4	0.5	1	1	2	2	2	1	2	1
1114	1	Gan jia kou	60～69	172	68	22.9854	1	4	2	0.5	2	1	1	2	2	2	2	2
1115	1	Gan jia kou	70～79	156	65	26.7094	1	4	2	33	2	1	1	1	2	2	2	2
1116	1	Gan jia kou	60～69	157	65	26.3702	1	4	2	35	2	1	2	1	2	1	2	2
1117	1	Gan jia kou	70～79	162	70	26.6728	1	3	2	3.5	2	1	2	2	2	2	2	1
1118	1	Gan jia kou	70～79	165	76	27.9155	1	4	2	0.5	1	1	2	1	1	2	2	2
1119	1	Gan jia kou	70～79	161	43	16.5889	1	4	4	8	2	1	2	2	2	1	1	2
1120	1	Gan jia kou	60～69	161	45	17.3604	1	4	2	0.5	1	1	2	2	2	2	2	2
1121	1	Gan jia kou	60～69	157	55	22.3133	1	4	2	0.5	1	1	2	2	2	2	2	2
1122	1	Gan jia kou	80～89	163	61	22.9591	1	1	4	2	1	1	2	2	1	2	2	2
1123	1	Gan jia kou	70～79	152	55	23.8054	1	4	2	49	2	1	1	1	1	1	2	2
1124	1	Gan jia kou	80～89	170	72	24.9135	1	4	4	2.5	2	1	1	1	1	2	2	2
1125	1	Gan jia kou	80～89	155	60.5	25.1821	1	3	4	2.5	2	1	1	2	2	2	2	1
1127	1	Gan jia kou	80～89	176	73	23.5666	1	4	4	1	2	1	1	2	1	1	2	2
1128	1	Gan jia kou	80～89	160	60	23.4375	1	3	2	8	2	2	1	2	2	2	2	2
1129	1	Gan jia kou	70～79	172	81	27.3797	1	3	2	1.5	2	1	1	2	2	2	2	2
1130	1	Gan jia kou	70～79	154	58	24.4561	1	4	2	0.5	2	1	1	2	2	2	2	2
1132	1	Gan jia kou	70～79	158	57	22.8329	1	3	2	1	1	1	2	2	2	2	2	1
1133	1	Gan jia kou	70～79	155	65	27.0552	1	2	2	30	2	1	2	2	1	2	2	2
1134	1	Gan jia kou	60～69	169	66	23.1084	1	2	3	2	2	1	2	2	2	2	2	2
1136	1	Gan jia kou	70～79	167	66	23.6652	1	4	2	5.5	1	1	2	2	2	2	2	2
1137	1	Gan jia kou	70～79	154	54	22.7694	2	4	2	2	1	1	2	2	1	2	2	2
1138	1	Gan jia kou	70～79	160	65	25.3906	1	3	2	12.5	2	1	1	1	2	1	1	1
1139	1	Gan jia kou	70～79	155	66	27.4714	1	3	2	14.5	1	1	1	1	1	2	2	2
1141	1	Gan jia kou	70～79	160	61	23.8281	2	4	4	9	2	1	1	2	2	2	2	2
1201	1	Huangzhuang	70～79	164	61	22.68	1	2	4	15	1	1	2	2	1	2	2	2
1202	1	Huangzhuang	60～69	156	45	18.4911	1	1	2	0.5	1	1	2	2	2	2	2	2
1203	1	Huangzhuang	60～69	154	55	23.1911	1	4	2	16.5	2	1	2	1	2	1	1	1
1204	1	Huangzhuang	60～69	170	70	24.2215	1	3	2	2.5	1	1	2	2	2	1	2	1
1205	1	Huangzhuang	60～69	160	67	26.1719	1	2	2	0.5	1	1	1	2	2	2	1	2
1206	1	Huangzhuang	60～69	157	56	22.719	1	2	2	6.5	1	1	2	2	1	1	2	1
1207	1	Huangzhuang	60～69	160	80	31.25	1	2	2	4	2	1	1	1	1	2	1	2
1208	1	Huangzhuang	70～79	158	70	28.0404	1	1	2	4	2	1	2	2	1	2	2	1
1209	1	Huangzhuang	60～69	159	70	27.6888	1	2	2	6.5	2	1	1	1	2	2	1	2
1210	1	Huangzhuang	60～69	174	83	27.4145	1	1	2	0.5	2	1	1	2	1	1	1	1
1211	1	Huangzhuang	60～69	160	71	27.7344	1	2	1	0.5	1	1	1	2	2	2	2	2
1212	1	Huangzhuang	60～69	156	65	26.7094	1	2	2	16.5	1	1	1	2	2	2	2	2
1213	1	Huangzhuang	60～69	155	75	31.2175	1	2	2	2.5	1	1	1	2	2	2	2	2
1214	1	Huangzhuang	60～69	160	60	23.4375	1	2	2	0.5	1	1	1	2	2	2	2	2
1215	1	Huangzhuang	60～69	155	60	24.974	1	2	2	4	2	1	1	2	2	2	2	1
1217	1	Huangzhuang	60～69	158	43	17.2248	1	4	2	11.5	2	1	2	2	2	2	1	2
1219	1	Huangzhuang	60～69	157	62	25.1532	1	1	2	0.5	2	1	1	2	2	2	1	2
1220	1	Huangzhuang	60～69	150	50	22.2222	1	3	2	2.5	2	1	2	1	2	2	2	1
1222	1	Huangzhuang	60～69	170	68	23.5294	1	3	2	1	2	1	1	2	2	2	2	1
1223	1	Huangzhuang	60～69	150	70	31.1111	1	2	2	1	1	1	2	2	2	2	2	1
1224	1	Huangzhuang	60～69	150	50	22.2222	1	4	2	25	2	1	2	2	2	2	2	2
1225	1	Huangzhuang	70～79	155	70	29.1363	1	1	2	10	2	1	1	2	1	1	2	2
1226	1	Huangzhuang	70～79	155	65	27.0552	1	1	2	9.5	2	1	1	1	1	1	2	1
1227	1	Huangzhuang	70～79	162	60	22.8624	1	1	2	2.5	2	1	1	2	1	1	1	2
1228	1	Huangzhuang	60～69	155	55	22.8928	1	1	2	11	2	1	2	1	2	2	2	2
1230	1	Huangzhuang	60～69	170	90	31.1419	1	2	2	0.5	1	1	2	2	2	2	2	1
1232	1	Huangzhuang	60～69	158	68	27.2392	1	2	2	0.5	1	1	1	2	2	2	1	1
1233	1	Huangzhuang	60～69	140	62	31.6327	1	2	2	7	2	1	1	2	1	1	1	2
1234	1	Huangzhuang	60～69	158	75	30.0433	1	3	2	1	2	1	2	2	2	2	2	1
1235	1	Huangzhuang	60～69	155	65	27.0552	1	2	3	0.5	2	1	2	2	2	2	2	2
1236	1	Huangzhuang	70～79	158	74	29.6427	1	2	2	0.5	1	1	2	2	2	2	2	2
1237	1	Huangzhuang	70～79	154	53	22.3478	1	2	2	0.5	1	1	2	2	1	2	2	2
1239	1	Huangzhuang	60～69	155	75	31.2175	1	2	2	1	1	1	1	2	2	2	2	2
1240	1	Huangzhuang	70～79	150	63	28	1	2	2	2.5	1	1	1	2	2	2	2	2
1241	1	Huangzhuang	60～69	158	55	22.0317	2	2	2	0.5	1	1	2	2	2	2	2	2
1242	1	Huangzhuang	60～69	157	62	25.1532	1	2	2	7.5	2	1	1	2	2	2	2	1
1301	2	Qingyun	70～79	155	70	29.1363	1	2	2	2	2	1	1	1	2	2	1	2
1302	2	Qingyun	70～79	152	58	25.1039	1	3	2	18	2	1	2	2	1	2	1	2
1304	2	Qingyun	60～69	165	71	26.079	1	2	2	2	1	1	2	2	1	2	1	1
1305	2	Qingyun	70～79	178	72	22.7244	1	4	2	4	1	1	2	2	2	1	2	2
1306	2	Qingyun	70～79	156	67	27.5312	1	3	2	5	1	1	1	2	2	2	2	2
1307	2	Qingyun	70～79	160	65	25.3906	1	1	2	21	2	1	1	2	2	2	2	2
1308	2	Qingyun	60～69	163	70	26.3465	1	4	2	9	2	1	2	2	2	2	2	2
1309	2	Qingyun	70～79	168	48	17.0068	1	3	2	2	1	1	2	2	2	2	2	2
1310	2	Qingyun	70～79	165	62	22.7732	1	3	2	6.5	2	1	2	1	1	2	2	2
1312	2	Qingyun	60～69	155	80	33.2986	1	2	4	0.5	1	1	1	2	2	2	2	2
1313	2	Qingyun	60～69	160	90	35.1562	1	2	2	33	1	1	2	2	1	2	2	2
1314	2	Qingyun	70～79	160	65	25.3906	1	3	2	25	1	1	2	2	2	2	2	2
1315	2	Qingyun	70～79	160	62	24.2187	2	4	4	8	1	1	2	2	1	2	2	2
1316	2	Qingyun	70～79	185	75	21.9138	1	3	2	0.5	2	1	1	1	2	2	2	2
1319	2	Qingyun	70～79	170	67.5	23.3564	2	3	2	38	2	1	2	2	2	2	2	2
1320	2	Qingyun	70～79	168	64	22.6757	1	3	2	2.5	1	1	2	2	2	2	2	2
1321	2	Qingyun	60～69	160	63	24.6094	1	4	2	9	1	1	1	2	2	2	2	1
1322	2	Qingyun	70～79	157	58	23.5304	1	2	3	1	1	1	2	2	1	2	1	1
1324	2	Qingyun	70～79	150	50	22.2222	1	3	2	1.5	2	1	1	1	1	2	2	2
1326	2	Qingyun	70～79	176	74	23.8895	1	4	2	1	1	1	2	2	2	2	2	2
1327	2	Qingyun	70～79	156	60	24.6548	1	3	4	10	1	1	2	2	2	2	1	2
1328	2	Qingyun	70～79	162	62	23.6244	1	2	2	2	2	1	2	2	1	2	1	2
1329	2	Qingyun	70～79	160	60	23.4375	1	4	2	2	1	1	1	2	2	2	2	2
1330	2	Qingyun	70～79	171	76	25.9909	1	4	2	5	1	1	2	2	2	2	2	2
1331	2	Qingyun	70～79	154	54	22.7694	2	4	2	2	1	1	2	2	1	2	2	2
1332	2	Qingyun	70～79	160	65	25.3906	1	3	2	12	2	1	1	1	2	1	1	1
1334	2	Qingyun	70～79	164	49	18.2183	1	4	4	6.5	2	1	1	2	2	2	1	2
1335	2	Qingyun	70～79	160	61	23.8281	2	4	4	9	2	1	1	2	2	2	2	2
1336	2	Qingyun	60～69	161	66	25.462	1	4	2	6.5	2	1	1	2	2	2	2	2
1338	2	Qingyun	70～79	162	62	23.6244	1	2	4	0.5	1	1	2	2	2	1	2	1
1339	2	Qingyun	60～69	165	65	23.8751	1	4	2	0.5	2	1	1	2	2	2	2	2
1340	2	Qingyun	60～69	159	51	20.1733	1	4	2	7	2	1	1	1	2	2	2	2
1341	2	Qingyun	60～69	167	65	23.3067	1	4	2	5	2	1	2	1	2	1	2	2
1342	2	Qingyun	70～79	155	68	28.3039	1	3	2	3	2	1	1	2	2	2	2	1
1343	2	Qingyun	60～69	158	63	25.2363	1	4	2	0.5	1	1	1	1	1	2	2	2
1344	2	Qingyun	70～79	174	75	24.7721	1	4	4	8	2	1	1	2	2	1	1	2
1401	2	Changping Nanshao	80～89	168	55	19.487	1	2	2	15	1	1	2	2	2	2	2	2
1402	2	Changping Nanshao	60～69	153	60	25.6312	1	1	2	0.5	2	1	2	2	2	1	1	2
1404	2	Changping Nanshao	60～69	163	87	32.7449	1	4	2	2.5	1	1	2	2	2	2	2	2
1405	2	Changping Nanshao	60～69	156	62.5	25.6821	1	1	2	0.5	1	1	2	2	1	2	2	2
1406	2	Changping Nanshao	60～69	160	65	25.3906	1	2	2	6.5	1	1	2	2	2	2	2	2
1407	2	Changping Nanshao	60～69	158	85	34.049	1	2	2	4	1	1	1	2	2	2	2	2
1409	2	Changping Nanshao	60～69	162	60	22.8624	1	2	2	6.5	2	1	2	1	1	2	2	2
1410	2	Changping Nanshao	70～79	150	60	26.6667	1	2	2	0.5	2	2	2	1	2	2	1	2
1411	2	Changping Nanshao	60～69	155	55	22.8928	1	1	2	0.5	1	1	2	2	1	2	2	2
1412	2	Changping Nanshao	60～69	158	64	25.6369	1	3	2	16.5	2	1	1	2	2	2	2	1
1413	2	Changping Nanshao	60～69	160	67	26.1719	1	1	2	0.5	1	1	1	2	2	2	1	2
1414	2	Changping Nanshao	60～69	162	60	22.8624	1	2	2	4	2	1	2	2	2	1	1	2
1415	2	Changping Nanshao	60～69	158	70	28.0404	1	3	2	1	2	1	1	2	2	2	1	2
1416	2	Changping Nanshao	60～69	155	60	24.974	1	3	2	11.5	2	1	1	2	2	2	2	2
1417	2	Changping Nanshao	70～79	156	60	24.6548	1	2	2	1	2	1	2	2	2	2	1	2
1418	2	Changping Nanshao	60～69	155	72	29.9688	1	2	2	0.5	2	1	2	2	1	2	2	2
1419	2	Changping Nanshao	60～69	160	55	21.4844	1	2	2	2.5	2	2	2	2	1	2	1	2
1421	2	Changping Nanshao	60～69	157	59	23.9361	1	3	3	0.5	1	1	1	2	2	2	2	2
1422	2	Changping Nanshao	70～79	158	78.5	31.4453	1	2	4	25	2	1	1	1	2	2	2	2
1425	2	Changping Nanshao	60～69	162	75	28.578	1	2	2	11	1	1	2	2	1	2	2	2
1426	2	Changping Nanshao	60～69	154	72	30.3593	1	1	2	4.5	1	1	2	2	1	2	2	2
1427	2	Changping Nanshao	70～79	168	70	24.8016	1	3	2	0.5	2	1	2	2	2	2	1	2
1428	2	Changping Nanshao	60～69	156	55	22.6003	1	3	2	5	1	1	1	2	2	2	2	2
1430	2	Changping Nanshao	60～69	161	78	30.0914	1	2	2	4	1	1	2	2	2	2	2	2
1431	2	Changping Nanshao	60～69	171	72	24.623	1	3	2	5	2	1	1	1	1	2	2	2
1432	2	Changping Nanshao	60～69	158	70	28.0404	1	1	2	5	1	1	1	2	2	2	2	1
1434	2	Changping Nanshao	60～69	152	50	21.6413	1	1	2	3	2	1	1	2	2	2	2	2
1435	2	Changping Nanshao	60～69	163	87	32.7449	1	2	2	3	2	1	1	2	2	2	2	2
1436	2	Changping Nanshao	70～79	158	61	24.4352	1	2	2	2	2	2	2	2	2	2	2	1
1438	2	Changping Nanshao	60～69	152	56	24.2382	1	2	2	4	2	1	1	2	2	2	2	2
1439	2	Changping Nanshao	70～79	162	70	26.6728	1	2	2	0.5	1	1	2	2	2	2	2	2
1440	2	Changping Nanshao	80～89	164	80	29.7442	1	1	2	5	1	1	1	2	2	2	2	2
1442	2	Changping Nanshao	70～79	165	65	23.8751	1	4	2	1	1	1	2	1	2	2	2	2
1443	2	Changping Nanshao	60～69	162	65	24.7676	1	1	2	0.5	1	1	1	2	2	2	2	1

## Sheet: Outcomes
ID	Group	Community	WOMAC-pain 0 week	WOMAC-pain 12 week	WOMAC-stiffness 0 week	WOMAC-stiffness 12 week	FTSST-0 week	FTSST-12 week	TUG-0 week	TUG-12 week	6MWT-0 week	6MWT-12 week	AIMS2-SF-body 0 week	AIMS2-SF-body 12 week	AIMS2-SF-symptom 0 week	AIMS2-SF-symptom 12 week	AIMS2-SF-emotional 0 week	AIMS2-SF-emotional 12 week	AIMS2-SF-society 0 week	AIMS2-SF-society 12 week	AIMS2-SF-total 0 week	AIMS2-SF-total 12 week
1101	1	Gan jia kou	8	2	2	1	12.61	10.37	12.56	10.37	380	460	23	24	8	13	22	25	19	19	72	81
1102	1	Gan jia kou	9	4	2	2	12.22	10.19	12.11	11.11	440	470	31	26	9	13	22	25	17	18	79	82
1103	1	Gan jia kou	12	3	2	3	13.35	15.38	10.95	13.68	400	400	17	22	8	11	16	19	14	11	55	63
1104	1	Gan jia kou	8	8	1	1	12.58	12.11	11.19	11.11	480	480	30	30	10	15	18	19	16	16	74	80
1105	1	Gan jia kou	12	11	3	4	12.71	12.18	12.07	11.31	410	480	30	28	8	9	15	11	12	14	65	62
1106	1	Gan jia kou	18	9	6	3	17.3	13.78	15.83	13.67	360	480	21	23	5	11	15	13	13	12	54	59
1108	1	Gan jia kou	16	7	4	2	30.11	24.21	27.63	16.97	200	320	15	21	6	7	12	20	11	12	44	60
1109	1	Gan jia kou	12	5	4	1	15.77	13.21	14.47	11.77	380	460	25	28	9	9	14	15	14	14	62	66
1111	1	Gan jia kou	2	0	2	1	10.65	13.09	9.17	10.24	440	460	32	34	10	14	25	25	19	20	86	93
1112	1	Gan jia kou	2	2	0	0	11.45	11.33	11.09	10.21	460	460	33	33	13	13	25	25	17	17	88	88
1113	1	Gan jia kou	9	1	3	0	14.68	14.56	13.66	13.28	390	440	23	32	7	14	20	23	15	19	65	88
1114	1	Gan jia kou	7	1	0	0	13.97	9.89	11.78	10.25	460	480	29	35	9	15	25	25	15	15	78	90
1115	1	Gan jia kou	5	3	1	2	14.51	13.12	13.97	12.67	400	420	31	33	11	15	20	25	17	20	79	93
1116	1	Gan jia kou	11	7	5	4	12.97	14.01	10.47	11.05	420	460	24	28	8	9	22	25	19	20	73	82
1117	1	Gan jia kou	10	9	4	3	17.59	13.35	15.98	12.11	380	460	19	21	10	10	20	20	13	13	62	64
1118	1	Gan jia kou	3	1	0	0	15.52	12.35	14.07	11.89	380	400	30	33	14	15	23	25	13	20	80	93
1119	1	Gan jia kou	8	0	5	0	14.97	12.05	12.44	10.79	400	500	27	35	13	15	21	25	14	20	75	95
1120	1	Gan jia kou	3	1	0	0	10.27	9.58	12.11	10	520	500	35	35	14	14	24	24	18	18	91	91
1121	1	Gan jia kou	4	4	0	0	10.12	11.55	12.81	10.24	500	480	33	33	13	13	25	25	15	14	86	85
1122	1	Gan jia kou	13	12	3	4	17.41	17.11	15.68	14.88	320	360	17	24	8	13	16	15	15	12	56	64
1123	1	Gan jia kou	9	2	2	0	21.5	16.12	17.25	14.85	300	360	20	30	11	14	21	25	20	19	72	88
1124	1	Gan jia kou	13	4	1	4	14.34	11.01	11.09	11.56	390	400	27	26	11	12	19	19	15	17	72	74
1125	1	Gan jia kou	8	4	2	1	21.55	16.08	25.3	18.72	250	260	21	28	10	11	21	25	16	13	68	77
1127	1	Gan jia kou	7	1	3	0	15.39	18.05	15.65	11.46	400	500	27	32	12	15	20	25	16	16	75	88
1128	1	Gan jia kou	12	4	2	1	19.55	20.01	19.33	17.33	200	280	16	28	6	12	15	23	12	19	49	82
1129	1	Gan jia kou	11	2	3	0	16.06	14.21	15.87	14	380	380	29	23	12	10	20	17	17	12	78	62
1130	1	Gan jia kou	5	5	2	2	13.34	13.65	12.74	11.88	440	460	28	28	13	13	18	18	17	17	76	76
1132	1	Gan jia kou	8	8	1	1	15.37	14.21	14.01	12.25	350	440	27	27	12	12	21	22	15	15	75	76
1133	1	Gan jia kou	9	7	4	0	14.09	10.03	13.71	10.89	300	500	25	32	9	14	23	25	16	20	73	91
1134	1	Gan jia kou	4	4	3	3	14.91	14.22	13.56	11.22	460	460	29	29	11	11	22	22	15	14	77	76
1136	1	Gan jia kou	7	1	0	0	12.57	9.71	12.03	9.68	440	500	33	33	13	14	24	25	17	20	87	92
1137	1	Gan jia kou	9	11	2	2	13.77	13.56	12.72	12.91	440	480	29	29	15	10	21	25	18	20	83	84
1138	1	Gan jia kou	8	16	2	6	18.35	15.52	17.07	14.22	380	400	22	26	8	13	17	20	15	14	62	73
1139	1	Gan jia kou	3	2	0	0	14.01	13.25	13.17	11.46	400	460	29	29	10	13	18	25	17	18	74	85
1141	1	Gan jia kou	9	8	0	4	11.07	15.21	12.03	13.98	440	360	28	32	11	13	21	25	16	20	76	90
1201	1	Changping Nanshao	5	5	5	3	13.25	12.04	12.31	12.56	440	480	33	33	11	11	25	25	18	18	87	87
1202	1	Changping Nanshao	4	0	0	0	16.55	8.95	13.09	10.14	480	460	31	31	11	11	25	25	15	15	82	82
1203	1	Changping Nanshao	5	5	1	1	11.89	10.25	9.01	9.01	500	500	34	34	12	13	24	24	20	20	90	91
1204	1	Changping Nanshao	7	1	0	0	11.41	11.01	9.5	12.5	420	420	28	35	9	15	22	25	18	20	77	95
1205	1	Changping Nanshao	8	0	4	0	13.62	9.94	10.63	10.13	410	460	27	31	12	14	21	25	13	18	73	88
1206	1	Changping Nanshao	5	1	2	1	13.59	13.71	11.72	9.72	410	440	27	33	13	14	23	25	13	20	76	92
1207	1	Changping Nanshao	6	3	0	0	14.59	9.5	14.35	11.35	440	460	30	34	11	13	25	25	19	18	85	90
1208	1	Changping Nanshao	7	1	2	3	11.75	12.11	11.94	11.48	440	460	28	28	11	14	25	24	17	20	81	86
1209	1	Changping Nanshao	3	1	3	2	14.65	10.37	13.47	10.47	430	460	25	30	13	12	25	25	18	20	81	87
1210	1	Changping Nanshao	6	1	4	2	15.94	11.09	12.56	12.56	410	440	31	34	11	12	23	21	15	16	80	83
1211	1	Changping Nanshao	12	6	1	2	14.54	13.95	12.34	10.25	340	420	27	27	12	12	19	19	16	16	74	74
1212	1	Changping Nanshao	7	3	0	1	12.87	9.47	9.77	9.77	480	480	29	31	12	14	24	25	18	20	83	90
1213	1	Changping Nanshao	3	0	0	0	12.25	8.88	10.47	10.47	460	480	26	35	11	15	25	25	18	19	80	94
1214	1	Changping Nanshao	3	0	0	0	9.76	11.69	10.53	10.87	480	480	33	35	14	15	25	25	20	20	92	95
1215	1	Changping Nanshao	8	6	1	2	14.31	10.63	13.07	10.07	400	440	23	31	13	12	21	20	20	16	77	79
1217	1	Changping Nanshao	7	5	0	2	15.55	9.53	12.71	11.71	360	460	30	27	8	13	12	24	20	20	70	84
1219	1	Changping Nanshao	6	1	6	3	13.9	9.79	14.1	14.1	420	420	26	27	13	14	20	24	20	20	79	85
1220	1	Changping Nanshao	7	5	2	3	12.27	9.05	11.71	10.54	480	480	32	32	13	13	22	25	20	20	87	90
1222	1	Changping Nanshao	6	2	4	0	13.94	10.03	12.28	10.28	440	440	29	27	13	12	22	20	20	16	84	75
1223	1	Changping Nanshao	9	7	6	4	15.31	10.11	14.76	11.76	360	460	23	25	10	11	23	21	20	14	76	71
1224	1	Changping Nanshao	4	3	0	0	10.97	14.71	11.41	12.41	480	380	30	35	12	15	23	25	19	20	84	95
1225	1	Changping Nanshao	7	5	4	3	15.53	13.68	13.07	11.25	420	440	29	30	12	12	20	20	20	18	81	80
1226	1	Changping Nanshao	11	6	1	4	18.91	10.56	21.08	15.08	360	360	20	29	3	14	20	25	18	19	61	87
1227	1	Changping Nanshao	6	9	2	1	14.47	10	12.17	11.59	410	400	27	28	10	13	23	25	17	20	77	86
1228	1	Changping Nanshao	5	5	3	0	12.31	10.65	12.42	10.42	400	480	28	29	9	10	20	22	16	18	73	79
1230	1	Changping Nanshao	8	6	2	2	11.37	11.01	13.59	13.59	400	440	28	28	13	13	20	20	16	17	77	78
1232	1	Changping Nanshao	2	3	0	0	11.53	10.72	10.41	9.41	460	460	27	25	15	14	17	21	12	19	71	79
1233	1	Changping Nanshao	11	5	5	2	16.14	6.38	15.72	13.72	390	440	22	28	8	11	20	25	12	20	62	84
1234	1	Changping Nanshao	11	7	4	3	12.06	13.55	10.87	10.17	440	420	21	21	9	9	15	15	12	12	57	57
1235	1	Changping Nanshao	6	6	2	2	11.35	12.68	12.28	11.28	410	420	28	28	12	12	20	20	16	16	76	76
1236	1	Changping Nanshao	3	3	0	0	13.75	11.56	12.44	11.14	420	480	29	30	11	11	20	20	11	11	71	72
1237	1	Changping Nanshao	4	7	3	1	12.21	8.06	12.03	9.65	400	460	25	33	11	15	23	25	14	20	73	93
1239	1	Changping Nanshao	7	3	2	0	12.63	7.28	11.81	8.22	420	460	29	31	10	11	25	25	17	19	81	86
1240	1	Changping Nanshao	7	7	2	2	13.38	11.45	13.81	11.81	440	440	28	29	14	14	25	25	20	19	87	87
1241	1	Changping Nanshao	4	1	0	1	12.56	9.59	10.79	9.79	460	460	32	35	14	15	20	22	12	20	78	92
1242	1	Changping Nanshao	7	6	3	0	12.15	8.81	14.34	9.68	400	520	30	28	10	12	25	23	20	17	85	80
1301	2	Qingyun	11	5	5	3	12.47	12.24	10.69	9.84	460	460	21	22	5	10	22	22	16	16	64	70
1302	2	Qingyun	15	11	0	0	13.94	13.24	11.19	11.19	380	460	30	30	9	8	20	20	20	20	79	78
1304	2	Qingyun	2	2	0	0	17.21	17.21	13.52	13.52	420	400	29	29	13	13	23	24	20	20	85	86
1305	2	Qingyun	8	8	2	2	12.61	12.61	12.56	10.24	380	400	23	23	8	8	22	22	19	19	72	72
1306	2	Qingyun	9	1	2	1	12.22	12.14	12.11	12.11	440	440	31	31	9	9	22	21	17	17	79	78
1307	2	Qingyun	12	12	2	4	13.35	13.35	10.95	10.75	400	400	17	20	8	11	16	17	14	14	55	62
1308	2	Qingyun	5	4	1	1	10.45	10.45	10.09	9.86	460	460	24	24	10	10	25	25	6	7	65	66
1309	2	Qingyun	8	7	1	1	12.74	12.51	11.19	10.42	480	460	30	30	10	10	18	18	16	17	74	75
1310	2	Qingyun	12	6	3	4	12.71	12.71	12.07	12.07	410	420	28	29	9	9	15	17	12	12	64	67
1312	2	Qingyun	9	7	4	4	17.31	15.15	15.78	14.85	380	400	25	25	10	9	21	22	14	15	70	71
1313	2	Qingyun	13	7	4	2	17.47	17.25	16.13	14.24	380	300	25	23	8	8	20	19	17	17	70	67
1314	2	Qingyun	1	1	0	0	12.84	12.84	11.38	11.38	420	420	32	32	13	13	25	25	20	20	90	90
1315	2	Qingyun	2	1	0	0	8.56	9.58	7.69	7.69	520	520	35	35	15	12	25	25	20	20	95	92
1316	2	Qingyun	2	2	0	0	13.37	12.14	12.19	11.52	420	420	30	29	14	14	25	25	19	19	88	87
1319	2	Qingyun	5	3	2	1	19.01	18.65	14.16	14.28	400	380	29	30	9	11	21	21	11	12	70	74
1320	2	Qingyun	7	7	1	1	14.16	12.54	13.69	13.47	420	420	31	31	10	10	25	25	20	20	86	86
1321	2	Qingyun	1	0	0	0	11.07	11.18	10.96	9.26	440	440	32	30	14	12	21	22	19	19	86	83
1322	2	Qingyun	0	0	2	0	12.13	12.13	12.21	12.21	440	420	34	34	12	12	24	24	20	20	90	90
1324	2	Qingyun	3	3	4	4	16.07	16.07	15.1	15.71	400	400	25	26	12	13	22	22	14	14	73	75
1326	2	Qingyun	15	8	6	5	11.97	11.24	12.52	11.14	420	420	31	30	11	10	21	18	20	20	83	78
1327	2	Qingyun	8	8	5	5	20.83	20.65	16.22	16.22	380	300	25	26	9	12	23	23	18	18	75	79
1328	2	Qingyun	15	14	6	6	16.19	14.35	13.97	13.97	440	440	26	27	10	13	17	20	13	13	66	73
1329	2	Qingyun	2	2	0	0	17.44	16.21	11.94	11.36	470	460	31	31	12	14	25	25	20	20	88	90
1330	2	Qingyun	7	7	0	0	10.57	10.57	10.03	9.37	480	480	31	33	13	13	24	23	17	17	85	86
1331	2	Qingyun	9	9	2	2	13.11	13.11	12.2	10.88	470	440	29	29	15	15	21	21	18	18	83	83
1332	2	Qingyun	8	7	2	1	18.25	18.21	18.07	17.25	380	320	21	25	10	11	17	17	15	16	63	69
1334	2	Qingyun	5	5	2	1	10.63	10.41	10.37	10.37	440	440	31	31	12	12	24	24	17	17	84	84
1335	2	Qingyun	9	6	0	0	11.07	11.52	12.03	12.03	440	440	28	30	11	13	21	22	16	16	76	81
1336	2	Qingyun	8	7	1	1	12.78	11.25	12.08	10.59	420	420	28	27	11	10	21	21	16	16	76	74
1338	2	Qingyun	2	2	0	0	10.45	10.45	10.09	9.85	460	460	33	33	13	13	25	25	17	17	88	88
1339	2	Qingyun	9	7	3	2	13.68	13.02	13.66	13.87	390	400	23	24	10	12	20	20	15	15	68	71
1340	2	Qingyun	7	6	0	1	12.97	11.41	11.78	10.78	460	440	33	31	9	11	25	25	15	16	82	83
1341	2	Qingyun	5	5	1	1	13.51	13.23	12.97	12.97	400	400	31	31	11	11	20	18	17	17	79	77
1342	2	Qingyun	11	8	5	5	12.97	12.97	10.47	10.47	420	420	22	25	8	10	22	24	19	19	71	78
1343	2	Qingyun	10	9	4	3	16.59	16.05	15.98	15.98	380	360	19	21	10	10	20	20	13	13	62	64
1344	2	Qingyun	3	3	0	0	14.52	14.52	14.07	14.14	380	380	29	29	14	14	23	24	13	13	79	80
1401	2	Changping Nanshao	3	3	0	0	10.27	9.45	10.11	9.87	520	520	35	35	14	11	24	24	18	18	91	88
1402	2	Changping Nanshao	12	9	6	6	25.16	24.38	29.69	20.71	280	280	29	29	9	13	14	17	10	11	62	70
1404	2	Changping Nanshao	5	5	1	1	18.5	18.5	14.82	14.82	410	400	30	31	14	14	24	24	18	18	86	87
1405	2	Changping Nanshao	9	9	3	3	12.59	12.45	14.44	14.25	380	400	21	22	9	9	20	20	19	19	69	70
1406	2	Changping Nanshao	4	2	1	1	9.78	9.78	8.71	9.13	500	500	29	29	10	10	25	25	20	20	84	84
1407	2	Changping Nanshao	15	14	6	5	25.65	24.48	18.25	18.25	300	300	21	24	10	10	18	20	19	19	68	73
1409	2	Changping Nanshao	14	8	6	4	12.12	12.12	11.12	10.35	460	460	18	19	9	9	18	18	20	20	65	66
1410	2	Changping Nanshao	6	6	4	4	15.94	15.94	12.56	12.56	410	420	19	21	13	14	11	12	13	14	56	61
1411	2	Changping Nanshao	0	0	0	0	8.75	8.75	7.41	8.26	500	500	33	35	13	14	24	24	19	19	89	92
1412	2	Changping Nanshao	8	6	6	6	16.47	16.47	14.5	14.5	400	400	29	29	13	12	16	17	16	16	74	74
1413	2	Changping Nanshao	2	2	1	1	10.24	10.12	11.09	11.09	480	440	35	35	15	15	25	25	20	20	95	95
1414	2	Changping Nanshao	17	17	2	4	20.16	20.16	14.41	14.25	380	320	19	20	10	8	12	14	15	15	56	57
1415	2	Changping Nanshao	6	6	5	4	32.81	34.25	23.73	23.73	300	300	19	19	11	11	18	19	10	11	58	60
1416	2	Changping Nanshao	5	3	5	3	12.13	12.25	13.34	13.34	420	440	33	33	11	12	25	25	18	18	87	88
1417	2	Changping Nanshao	8	8	3	3	12.87	11.58	11.77	11.68	440	440	28	28	12	12	20	21	14	14	74	75
1418	2	Changping Nanshao	8	4	4	3	9.91	9.91	7.59	7.6	520	520	30	30	9	9	24	24	20	20	83	83
1419	2	Changping Nanshao	10	10	4	4	15.31	14.87	13.63	13.63	450	440	22	24	9	9	22	22	11	11	64	66
1421	2	Changping Nanshao	7	6	4	4	13.97	13.18	11.44	10.44	400	400	26	27	13	13	21	21	16	16	76	77
1422	2	Changping Nanshao	20	10	6	5	13.52	13.52	12.82	12.78	440	380	33	32	8	11	25	25	18	18	84	86
1425	2	Changping Nanshao	10	9	3	4	11.54	10.24	9.34	9.34	350	450	26	26	11	11	21	21	13	14	71	72
1426	2	Changping Nanshao	0	0	2	2	16.81	16.81	14.97	13.87	440	400	34	34	11	12	24	24	20	20	89	90
1427	2	Changping Nanshao	8	7	3	4	16.22	16.22	14.94	14.86	440	440	31	31	9	9	15	17	10	10	65	67
1428	2	Changping Nanshao	3	3	2	2	11.55	10.53	11.71	11.71	460	460	35	35	10	12	25	25	20	20	90	92
1430	2	Changping Nanshao	8	5	1	1	14.32	13.62	11.78	12.15	460	460	29	29	12	12	18	17	13	13	72	71
1431	2	Changping Nanshao	7	6	1	1	20.02	20.02	15.76	15.89	360	360	27	28	11	11	18	18	15	15	71	72
1432	2	Changping Nanshao	7	6	4	2	12.53	12.53	12.41	11.62	470	420	32	34	8	12	22	23	20	20	82	89
1434	2	Changping Nanshao	3	3	2	3	9.25	10.62	11.57	10.62	420	440	34	34	12	12	25	25	19	19	90	90
1435	2	Changping Nanshao	13	9	2	3	16.98	16.71	14.11	14.11	330	380	24	25	9	9	12	14	9	9	54	57
1436	2	Changping Nanshao	11	9	3	2	17.35	16.88	14.23	15.12	380	340	26	26	8	12	22	20	20	20	76	78
1438	2	Changping Nanshao	4	4	1	1	15.24	15.11	13.25	13.25	440	380	28	28	12	12	21	21	16	16	77	77
1439	2	Changping Nanshao	2	2	1	1	12.85	11.21	13.02	13.27	480	460	30	30	13	12	25	25	20	20	88	87
1440	2	Changping Nanshao	3	3	1	1	16.85	15.32	14.54	14.54	440	440	26	27	13	11	23	23	19	19	81	80
1442	2	Changping Nanshao	3	3	2	1	14.87	13.54	12.86	12.36	440	460	34	34	11	12	23	23	20	20	88	89
1443	2	Changping Nanshao	4	4	2	1	14.25	14.12	13.54	12.41	420	440	29	31	13	13	23	22	17	17	82	83
